# Supplementary material for: Free and Total Amino Acids in Human Milk in Relation to Maternal and Infant Characteristics and Infant Health Outcomes: The Ulm SPATZ Health Study
Source: Nutrients. 2021 Jun 10;13(6):2009. doi: 10.3390/nu13062009 (PMC8230437; doi:10.3390/nu13062009)
Supplement: Supplementary file 1 [file nutrients-13-02009-s001.zip]

Archive with 1 entries (1 files):
- nutrients-1225337-supplementary.pdf
